# Supplementary material for: Receptor-Interacting Protein Kinase-3 Expression Impacts Ocular Vascular Development and Pathological Neovascularization
Source: Cells. 2024 Dec 20;13(24):2109. doi: 10.3390/cells13242109 (PMC11726843; doi:10.3390/cells13242109)
Supplement: Supplementary file 1 [file cells-13-02109-s001.zip]

Archive with 2 entries (2 files):
- Supplementary file_1018.24.pdf
- Table S1_Ripk3 statistics summary.pdf
